# Supplementary material for: Evaluating the Utility of a Large Language Model in Answering Common Patients’ Gastrointestinal Health-Related Questions: Are We There Yet?
Source: Diagnostics (Basel). 2023 Jun 2;13(11):1950. doi: 10.3390/diagnostics13111950 (PMC10252924; doi:10.3390/diagnostics13111950)
Supplement: Supplementary file 1 [file diagnostics-13-01950-s001.zip]

Archive with 1 entries (1 files):
- diagnostics-2332268-supplementary.pdf
